# Supplementary material for: Reversal of CSF HIV-1 Escape during Treatment of HIV-Associated Cryptococcal Meningitis in Botswana
Source: Biomedicines. 2022 Jun 13;10(6):1399. doi: 10.3390/biomedicines10061399 (PMC9219642; doi:10.3390/biomedicines10061399)
Supplement: Supplementary file 1 [file biomedicines-10-01399-s001.zip]

Archive with 4 entries (3 files):
- Supplementary Files/
- Supplementary Files/Figure S1.pdf
- Supplementary Files/Figure S2.png
- Supplementary Files/Table S1.pdf
